# Supplementary material for: Sensing Emotion in Voices: Negativity Bias and Gender Differences in a Validation Study of the Oxford Vocal (‘OxVoc’) Sounds Database
Source: Psychol Assess. 2016 Sep 22;29(8):967–77. doi: 10.1037/pas0000382 (PMC5362357; doi:10.1037/pas0000382)
Supplement: Supplementary file 1 [file z1t009163143so1.xlsx]

## Sheet: Sheet1
		Valence ratings (n=945)		Categorisation data (n = 556)					Test-retest (n=556)
Stimulus category	Stimulus ID	Mean	SD	Cry/distressed	Laugh	Sound with no emotion	Could not categorise	Correct	r
Adult_female_cry	Adultfemale_cry01.wav	-2.7272	1.07628	0.982014	0.00719424	0.00899281	0.00179856	0.982014	0.570182
Adult_female_cry	Adultfemale_cry02.wav	-2.74503	1.03751	0.978417	0.0125899	0.00899281	0	0.978417	0.532191
Adult_female_cry	Adultfemale_cry03.wav	-2.41961	1.25823	0.965827	0.028777	0.00539568	0	0.965827	0.56888
Adult_female_cry	Adultfemale_cry04.wav	-1.3245	1.77102	0.782374	0.183453	0.00899281	0.0251799	0.782374	0.527738
Adult_female_cry	Adultfemale_cry05.wav	-2.30837	1.192	0.967626	0.0179856	0.0107914	0.00359712	0.967626	0.538602
Adult_female_cry	Adultfemale_cry06.wav	-2.35623	1.21547	0.958633	0.0161871	0.0215827	0.00359712	0.958633	0.504396
Adult_female_cry	Adultfemale_cry07.wav	-2.70112	1.1679	0.965827	0.0179856	0.0143885	0.00179856	0.965827	0.51285
Adult_female_cry	Adultfemale_cry08.wav	-2.18447	1.16013	0.956835	0.00899281	0.0233813	0.0107914	0.956835	0.514252
Adult_female_cry	Adultfemale_cry09.wav	-2.2797	1.22585	0.955036	0.0233813	0.0179856	0.00359712	0.955036	0.555484
Adult_female_cry	Adultfemale_cry10.wav	-2.29807	1.16488	0.964029	0.0179856	0.0161871	0.00179856	0.964029	0.526259
Adult_female_cry	Adultfemale_cry11.wav	-2.44425	1.2033	0.967626	0.0215827	0.0107914	0	0.967626	0.513807
Adult_female_cry	Adultfemale_cry12.wav	-2.16277	1.18368	0.935252	0.0233813	0.0341727	0.00719424	0.935252	0.487499
Adult_female_cry	Adultfemale_cry13.wav	-2.49549	1.23881	0.964029	0.0197842	0.00899281	0.00719424	0.964029	0.51292
Adult_female_cry	Adultfemale_cry14.wav	-2.60882	1.24333	0.946043	0.0395683	0.0125899	0.00179856	0.946043	0.503553
Adult_female_cry	Adultfemale_cry15.wav	-1.37465	1.82913	0.820144	0.138489	0.0161871	0.0251799	0.820144	0.379807
Adult_female_cry	Adultfemale_cry16.wav	-1.19032	1.71866	0.827338	0.154676	0.00539568	0.0125899	0.827338	0.520498
Adult_female_cry	Adultfemale_cry17.wav	-1.46847	1.51747	0.852518	0.131295	0.00539568	0.0107914	0.852518	0.492574
Adult_female_cry	Adultfemale_cry18.wav	-2.36286	1.23948	0.967626	0.0251799	0.00179856	0.00539568	0.967626	0.57665
Adult_female_cry	Adultfemale_cry19.wav	-2.5477	1.18731	0.973022	0.0143885	0.0107914	0.00179856	0.973022	0.51651
Adult_female_laugh	Adultfemale_laugh01.wav	1.62384	0.997261	0.00539568	0.980216	0.0107914	0.00179856	0.982014	0.480136
Adult_female_laugh	Adultfemale_laugh02.wav	2.24957	0.941892	0.00899281	0.983813	0.00539568	0	0.985612	0.569329
Adult_female_laugh	Adultfemale_laugh03.wav	2.40787	1.07976	0.00539568	0.989209	0.00179856	0.00179856	0.991007	0.59686
Adult_female_laugh	Adultfemale_laugh04.wav	2.2558	1.04058	0.0161871	0.980216	0.00179856	0	0.982014	0.518628
Adult_female_laugh	Adultfemale_laugh05.wav	2.36126	1.01221	0.0161871	0.973022	0.00899281	0	0.97482	0.506957
Adult_female_laugh	Adultfemale_laugh06.wav	1.29961	1.51604	0.0899281	0.868705	0.0215827	0.0179856	0.870504	0.450258
Adult_female_laugh	Adultfemale_laugh07.wav	2.38011	1.03639	0.0125899	0.976619	0.00719424	0.00179856	0.978417	0.495285
Adult_female_laugh	Adultfemale_laugh08.wav	2.0495	1.20413	0.0269784	0.958633	0.00899281	0.00359712	0.960432	0.437558
Adult_female_laugh	Adultfemale_laugh09.wav	1.96913	0.938061	0.0107914	0.976619	0.00899281	0.00179856	0.978417	0.572082
Adult_female_laugh	Adultfemale_laugh10.wav	2.39151	1.09151	0.0215827	0.969424	0.00539568	0.00179856	0.971223	0.522376
Adult_female_laugh	Adultfemale_laugh11.wav	1.68542	1.05098	0.00899281	0.976619	0.0125899	0	0.978417	0.459289
Adult_female_laugh	Adultfemale_laugh12.wav	1.60556	1.15602	0.0431655	0.935252	0.00719424	0.0125899	0.93705	0.408909
Adult_female_laugh	Adultfemale_laugh13.wav	2.12729	1.07209	0.0161871	0.971223	0.00899281	0.00179856	0.973022	0.509634
Adult_female_laugh	Adultfemale_laugh14.wav	2.55495	1.05069	0.0179856	0.97482	0.00539568	0	0.976619	0.589407
Adult_female_laugh	Adultfemale_laugh15.wav	2.74461	1.08008	0.00719424	0.98741	0.00359712	0	0.989209	0.527901
Adult_female_neutral	Adultfemale_neutral01.wav	-0.47557	0.745659	0.044964	0.00899281	0.933453	0.00899281	0.93705	0.366639
Adult_female_neutral	Adultfemale_neutral02.wav	-0.112367	0.600052	0.0143885	0.0125899	0.960432	0.00899281	0.964029	0.180467
Adult_female_neutral	Adultfemale_neutral03.wav	-0.146596	0.616193	0.0197842	0.0125899	0.94964	0.0143885	0.953237	0.24441
Adult_female_neutral	Adultfemale_neutral04.wav	-0.396473	0.935749	0.0503597	0.0161871	0.908273	0.0215827	0.911871	0.362971
Adult_female_neutral	Adultfemale_neutral05.wav	-0.226963	0.59388	0.0179856	0.00539568	0.96223	0.0107914	0.965827	0.2202
Adult_female_neutral	Adultfemale_neutral06.wav	-0.0888889	0.680713	0.0107914	0.0125899	0.96223	0.0107914	0.965827	0.218009
Adult_female_neutral	Adultfemale_neutral07.wav	-0.0364304	0.660823	0.0179856	0.0125899	0.955036	0.0107914	0.958633	0.240388
Adult_female_neutral	Adultfemale_neutral08.wav	0.417947	0.872535	0.00359712	0.0863309	0.883094	0.0233813	0.884892	0.478214
Adult_female_neutral	Adultfemale_neutral09.wav	-0.126984	0.684498	0.0107914	0.0197842	0.956835	0.00899281	0.960432	0.228736
Adult_female_neutral	Adultfemale_neutral10.wav	-0.131838	0.587628	0.0107914	0.0125899	0.960432	0.0125899	0.964029	0.350331
Adult_female_neutral	Adultfemale_neutral11.wav	-0.216437	0.626172	0.0107914	0.00899281	0.967626	0.00899281	0.971223	0.282827
Adult_female_neutral	Adultfemale_neutral12.wav	-0.114483	0.714304	0.0107914	0.0161871	0.956835	0.0125899	0.960432	0.178324
Adult_female_neutral	Adultfemale_neutral13.wav	0.0923316	0.644955	0.0125899	0.0161871	0.953237	0.0143885	0.956835	0.348168
Adult_female_neutral	Adultfemale_neutral14.wav	0.1714	0.674878	0.0143885	0.0197842	0.946043	0.0161871	0.94964	0.496885
Adult_female_neutral	Adultfemale_neutral15.wav	0.195809	0.703379	0.00539568	0.0251799	0.951439	0.0143885	0.955036	0.325341
Adult_male_laugh	Adultmale_laugh01.wav	1.94557	1.09498	0.0215827	0.969424	0.00359712	0.00359712	0.971223	0.43911
Adult_male_laugh	Adultmale_laugh02.wav	0.954695	1.67407	0.172662	0.807554	0.0107914	0.00719424	0.809353	0.491028
Adult_male_laugh	Adultmale_laugh03.wav	1.66408	1.0844	0.0161871	0.973022	0.00719424	0.00179856	0.97482	0.575426
Adult_male_laugh	Adultmale_laugh04.wav	2.29517	1.20787	0.0161871	0.976619	0.00539568	0	0.978417	0.616296
Adult_male_laugh	Adultmale_laugh05.wav	2.42167	1.11488	0.0143885	0.978417	0.00359712	0.00179856	0.980216	0.610302
Adult_male_laugh	Adultmale_laugh06.wav	2.36021	1.0731	0.0143885	0.978417	0.00359712	0.00179856	0.980216	0.529781
Adult_male_laugh	Adultmale_laugh07.wav	2.02701	1.58242	0.044964	0.942446	0.00719424	0.00359712	0.944245	0.535397
Adult_male_laugh	Adultmale_laugh08.wav	2.44501	1.10682	0.0107914	0.982014	0.00539568	0	0.983813	0.526969
Adult_male_laugh	Adultmale_laugh09.wav	2.41696	1.13035	0.0125899	0.976619	0.00539568	0.00359712	0.978417	0.485302
Adult_male_laugh	Adultmale_laugh10.wav	2.48821	1.05519	0.00899281	0.982014	0.00719424	0	0.983813	0.560597
Adult_male_laugh	Adultmale_laugh11.wav	1.90781	1.07784	0.0125899	0.980216	0.00359712	0.00179856	0.982014	0.450377
Adult_male_laugh	Adultmale_laugh12.wav	2.09586	1.06409	0.0143885	0.976619	0.00719424	0	0.978417	0.482458
Adult_male_laugh	Adultmale_laugh13.wav	2.31989	1.2271	0.0215827	0.967626	0.00539568	0.00359712	0.969424	0.508532
Adult_male_laugh	Adultmale_laugh14.wav	2.3781	1.0039	0.00899281	0.978417	0.00899281	0.00179856	0.980216	0.509054
Adult_male_laugh	Adultmale_laugh15.wav	2.28552	1.08901	0.0179856	0.97482	0.00539568	0	0.976619	0.488464
Adult_male_neutral	Adultmale_neutral01.wav	-0.192677	0.60006	0.0143885	0.0107914	0.958633	0.0125899	0.96223	0.349358
Adult_male_neutral	Adultmale_neutral02.wav	-0.721891	0.823576	0.118705	0.00719424	0.850719	0.0197842	0.854317	0.399386
Adult_male_neutral	Adultmale_neutral03.wav	-0.400593	0.727521	0.0233813	0.00899281	0.955036	0.00899281	0.958633	0.396357
Adult_male_neutral	Adultmale_neutral04.wav	-0.318815	0.636284	0.0269784	0.0125899	0.938849	0.0179856	0.942446	0.282501
Adult_male_neutral	Adultmale_neutral05.wav	-0.286392	0.60894	0.0215827	0.00539568	0.956835	0.0125899	0.960432	0.358425
Adult_male_neutral	Adultmale_neutral06.wav	-0.377312	0.67372	0.0413669	0.0107914	0.928058	0.0161871	0.931655	0.331362
Adult_male_neutral	Adultmale_neutral07.wav	-0.400113	0.704876	0.0179856	0.0143885	0.953237	0.0107914	0.956835	0.385984
Adult_male_neutral	Adultmale_neutral08.wav	-0.312663	0.659303	0.028777	0.00719424	0.94964	0.0107914	0.953237	0.271844
Adult_male_neutral	Adultmale_neutral09.wav	-0.151111	0.700682	0.0305755	0.0215827	0.933453	0.0107914	0.93705	0.280208
Adult_male_neutral	Adultmale_neutral10.wav	-0.285968	0.625331	0.0197842	0.0125899	0.956835	0.00719424	0.960432	0.342872
Adult_male_neutral	Adultmale_neutral11.wav	-0.184014	0.570333	0.0161871	0.00899281	0.953237	0.0179856	0.956835	0.252311
Adult_male_neutral	Adultmale_neutral12.wav	-0.40048	0.700795	0.0251799	0.00719424	0.94964	0.0143885	0.953237	0.329602
Adult_male_neutral	Adultmale_neutral13.wav	-0.351153	0.658481	0.0233813	0.00719424	0.955036	0.0107914	0.958633	0.384239
Adult_male_neutral	Adultmale_neutral14.wav	-0.281566	0.554098	0.0179856	0.00179856	0.967626	0.00899281	0.971223	0.230358
Adult_male_neutral	Adultmale_neutral15.wav	-0.517869	0.781355	0.0467626	0.00719424	0.919065	0.0233813	0.920863	0.47155
Infant_cry	Baby_cry01.wav	-2.45788	1.13315	0.97482	0.0107914	0.0107914	0.00359712	0.97482	0.571491
Infant_cry	Baby_cry02.wav	-1.89683	1.54976	0.911871	0.0359712	0.0323741	0.0179856	0.911871	0.431478
Infant_cry	Baby_cry03.wav	-2.38298	1.12445	0.967626	0.0233813	0.00719424	0.00179856	0.967626	0.522993
Infant_cry	Baby_cry04.wav	-1.87273	1.79449	0.879496	0.106115	0.00539568	0.00899281	0.879496	0.578134
Infant_cry	Baby_cry05.wav	-1.92277	1.05382	0.946043	0.0197842	0.028777	0.00539568	0.946043	0.399731
Infant_cry	Baby_cry06.wav	-1.97271	1.20306	0.947842	0.0251799	0.0215827	0.00539568	0.947842	0.389593
Infant_cry	Baby_cry07.wav	-0.99612	1.9448	0.710432	0.230216	0.0233813	0.0359712	0.710432	0.502443
Infant_cry	Baby_cry08.wav	-2.21308	1.37882	0.933453	0.044964	0.0125899	0.00899281	0.933453	0.442673
Infant_cry	Baby_cry09.wav	-2.15111	1.12389	0.953237	0.0215827	0.0161871	0.00899281	0.953237	0.469387
Infant_cry	Baby_cry10.wav	-1.97342	1.28063	0.933453	0.0395683	0.0215827	0.00539568	0.933453	0.496083
Infant_cry	Baby_cry11.wav	-2.28388	1.139	0.969424	0.0125899	0.0107914	0.00719424	0.969424	0.392893
Infant_cry	Baby_cry12.wav	-1.79429	1.13416	0.93705	0.0341727	0.0233813	0.00539568	0.93705	0.435022
Infant_cry	Baby_cry13.wav	-1.8968	1.12943	0.93705	0.0179856	0.0395683	0.00539568	0.93705	0.487975
Infant_cry	Baby_cry14.wav	-1.79383	1.10126	0.958633	0.0269784	0.0143885	0	0.958633	0.425369
Infant_cry	Baby_cry15.wav	-2.23873	1.12588	0.960432	0.00899281	0.0233813	0.00719424	0.960432	0.462999
Infant_cry	Baby_cry16.wav	-2.01185	1.31366	0.92446	0.0629496	0.00719424	0.00539568	0.92446	0.516606
Infant_cry	Baby_cry17.wav	-1.65711	1.32707	0.906475	0.0395683	0.0413669	0.0125899	0.906475	0.445738
Infant_cry	Baby_cry18.wav	-1.85163	1.11679	0.955036	0.0107914	0.0305755	0.00359712	0.955036	0.495781
Infant_cry	Baby_cry19.wav	0.0793228	2.03067	0.508993	0.446043	0.0215827	0.0233813	0.508993	0.561145
Infant_cry	Baby_cry20.wav	-0.844642	1.95005	0.719424	0.239209	0.0161871	0.0251799	0.719424	0.5521
Infant_cry	Baby_cry21.wav	-1.49384	1.14189	0.895683	0.0503597	0.0413669	0.0107914	0.895683	0.451843
Infant_laugh	Baby_laugh01.wav	0.551732	1.51964	0.264388	0.552158	0.107914	0.073741	0.552158	0.409148
Infant_laugh	Baby_laugh02.wav	1.92852	1.15715	0.0377698	0.940647	0.0179856	0.00179856	0.942446	0.408463
Infant_laugh	Baby_laugh03.wav	1.88428	1.69586	0.107914	0.856115	0.0143885	0.0197842	0.857914	0.475119
Infant_laugh	Baby_laugh04.wav	1.41841	1.31798	0.0899281	0.767986	0.118705	0.0215827	0.769784	0.437398
Infant_laugh	Baby_laugh05.wav	1.77865	1.32106	0.0719424	0.856115	0.0431655	0.0269784	0.857914	0.438404
Infant_laugh	Baby_laugh06.wav	1.34392	1.37595	0.102518	0.732014	0.134892	0.0269784	0.733813	0.453394
Infant_laugh	Baby_laugh07.wav	1.95508	1.35518	0.073741	0.866906	0.0467626	0.0107914	0.868705	0.446535
Infant_laugh	Baby_laugh08.wav	1.81968	1.6599	0.116906	0.863309	0.0107914	0.00719424	0.865108	0.491477
Infant_laugh	Baby_laugh09.wav	1.31567	1.67387	0.201439	0.755396	0.0179856	0.0233813	0.757194	0.487301
Infant_laugh	Baby_laugh10.wav	1.70892	1.26786	0.0755396	0.838129	0.0611511	0.0233813	0.839928	0.410453
Infant_laugh	Baby_laugh11.wav	1.19083	1.62979	0.154676	0.802158	0.0251799	0.0161871	0.803957	0.441407
Infant_laugh	Baby_laugh12.wav	1.3265	1.45354	0.194245	0.744604	0.0359712	0.0233813	0.746403	0.458639
Infant_laugh	Baby_laugh13.wav	1.59232	1.66478	0.127698	0.838129	0.0215827	0.0107914	0.839928	0.472801
Infant_laugh	Baby_laugh14.wav	0.970949	1.60912	0.221223	0.672662	0.073741	0.0305755	0.67446	0.463097
Infant_laugh	Baby_laugh15.wav	1.3028	1.39715	0.118705	0.769784	0.0719424	0.0377698	0.771583	0.362423
Infant_laugh	Baby_laugh16.wav	0.554526	1.90814	0.296763	0.645683	0.0359712	0.0197842	0.647482	0.536449
Infant_laugh	Baby_laugh17.wav	0.43945	1.70123	0.316547	0.604317	0.0341727	0.0431655	0.604317	0.490525
Infant_laugh	Baby_laugh18.wav	0.751041	1.69767	0.196043	0.75	0.028777	0.0233813	0.751799	0.454011
Infant_neutral	Baby_neutral01.wav	-0.440691	0.878433	0.26259	0.028777	0.645683	0.0593525	0.649281	0.256999
Infant_neutral	Baby_neutral02.wav	0.317009	1.26159	0.210432	0.116906	0.604317	0.0647482	0.607914	0.51481
Infant_neutral	Baby_neutral03.wav	-0.09394	1.35994	0.377698	0.208633	0.359712	0.0521583	0.361511	0.383592
Infant_neutral	Baby_neutral04.wav	0.984381	1.2846	0.140288	0.447842	0.366906	0.0413669	0.370504	0.344137
Infant_neutral	Baby_neutral05.wav	-0.18551	1.12898	0.232014	0.106115	0.561151	0.0971223	0.564748	0.336336
Infant_neutral	Baby_neutral06.wav	-0.046843	1.36756	0.401079	0.158273	0.386691	0.0521583	0.388489	0.305836
Infant_neutral	Baby_neutral07.wav	-0.397545	1.40525	0.579137	0.113309	0.242806	0.0629496	0.244604	0.376047
Infant_neutral	Baby_neutral08.wav	0.241242	1.25002	0.217626	0.0881295	0.618705	0.0719424	0.622302	0.509632
Infant_neutral	Baby_neutral09.wav	-0.5806	1.3293	0.510791	0.18705	0.244604	0.057554	0.244604	0.334306
Infant_neutral	Baby_neutral10.wav	-0.0906949	1.53239	0.330935	0.233813	0.356115	0.0773381	0.357914	0.390451
Infant_neutral	Baby_neutral11.wav	-0.120437	1.54203	0.343525	0.330935	0.278777	0.0467626	0.278777	0.367432
Infant_neutral	Baby_neutral12.wav	0.272028	1.25804	0.190647	0.125899	0.606115	0.073741	0.609712	0.542614
Infant_neutral	Baby_neutral13.wav	-0.745989	1.39563	0.624101	0.0521583	0.291367	0.0323741	0.291367	0.543182
Infant_neutral	Baby_neutral14.wav	0.0945608	1.33655	0.178058	0.167266	0.566547	0.0845324	0.568345	0.483487
Infant_neutral	Baby_neutral15.wav	-0.103139	1.19544	0.30036	0.208633	0.44964	0.0395683	0.451439	0.376055
Infant_neutral	Baby_neutral16.wav	0.0952947	1.23103	0.205036	0.138489	0.593525	0.0593525	0.595324	0.458291
Infant_neutral	Baby_neutral17.wav	0.474864	1.25241	0.230216	0.230216	0.469424	0.0647482	0.473022	0.495862
Infant_neutral	Baby_neutral18.wav	-1.29515	1.54656	0.852518	0.0683453	0.0485612	0.0305755	0.0485612	0.439369
Infant_neutral	Baby_neutral19.wav	1.43653	1.16507	0.0215827	0.316547	0.616906	0.0413669	0.620504	0.503537
Infant_neutral	Baby_neutral20.wav	-1.27359	0.958139	0.805755	0.00539568	0.151079	0.0359712	0.151079	0.362377
Infant_neutral	Baby_neutral21.wav	0.873764	1.12053	0.102518	0.350719	0.480216	0.0629496	0.483813	0.413897
Infant_neutral	Baby_neutral22.wav	0.505848	1.42047	0.230216	0.267986	0.447842	0.0503597	0.451439	0.328176
Infant_neutral	Baby_neutral23.wav	1.08396	1.29734	0.111511	0.467626	0.375899	0.0431655	0.377698	0.457527
Infant_neutral	Baby_neutral24.wav	0.386088	1.13148	0.149281	0.127698	0.654676	0.0647482	0.658273	0.424484
Infant_neutral	Baby_neutral25.wav	1.27472	1.0383	0.0359712	0.350719	0.559353	0.0503597	0.56295	0.436314
Cat	Animal_cat01.wav	-0.708346	1.28782	0.530576	0.0539568	0.356115	0.057554	0.530576	0.455441
Cat	Animal_cat02.wav	-0.356797	1.37858	0.53777	0.0665468	0.311151	0.0809353	0.53777	0.488675
Cat	Animal_cat03.wav	-1.4262	1.19422	0.803957	0.0125899	0.140288	0.0431655	0.803957	0.542064
Cat	Animal_cat04.wav	-0.620134	1.32888	0.555755	0.057554	0.294964	0.0899281	0.555755	0.497776
Cat	Animal_cat05.wav	-1.05687	1.1641	0.571942	0.0143885	0.314748	0.0971223	0.571942	0.391409
Cat	Animal_cat06.wav	-0.874074	1.15042	0.606115	0.0197842	0.311151	0.0593525	0.606115	0.461099
Cat	Animal_cat07.wav	-1.14052	1.2068	0.728417	0.0251799	0.190647	0.0539568	0.728417	0.552658
Cat	Animal_cat08.wav	-0.864028	1.19608	0.606115	0.0233813	0.309353	0.0593525	0.606115	0.463052
Cat	Animal_cat09.wav	-0.985735	1.30717	0.748201	0.0359712	0.161871	0.0521583	0.748201	0.415344
Cat	Animal_cat10.wav	-0.434145	1.42711	0.579137	0.0593525	0.233813	0.125899	0.579137	0.366057
Cat	Animal_cat11.wav	-0.539795	1.26305	0.589928	0.0647482	0.278777	0.0629496	0.589928	0.40252
Cat	Animal_cat12.wav	-1.19836	1.23943	0.726619	0.0323741	0.201439	0.0359712	0.726619	0.47877
Cat	Animal_cat13.wav	-0.27897	1.32745	0.455036	0.104317	0.366906	0.0719424	0.455036	0.553895
Cat	Animal_cat14.wav	-1.15939	1.19651	0.73741	0.0161871	0.190647	0.0539568	0.73741	0.503935
Cat	Animal_cat15.wav	-0.491175	1.32927	0.56295	0.0503597	0.329137	0.0539568	0.56295	0.386068
Dog	Animal_dog01.wav	-1.72727	1.23041	0.872302	0.0161871	0.0899281	0.0215827	0.872302	0.506756
Dog	Animal_dog02.wav	-1.85084	1.26306	0.935252	0.00719424	0.0485612	0.00899281	0.935252	0.571154
Dog	Animal_dog03.wav	-1.5654	1.60895	0.861511	0.0539568	0.0665468	0.0179856	0.861511	0.581201
Dog	Animal_dog04.wav	-1.89249	1.71794	0.895683	0.0503597	0.0377698	0.0143885	0.895683	0.702587
Dog	Animal_dog05.wav	-1.79231	1.36233	0.897482	0.0161871	0.0611511	0.0233813	0.897482	0.5239
Dog	Animal_dog06.wav	-1.56729	1.35183	0.883094	0.0143885	0.0881295	0.0143885	0.883094	0.515171
Dog	Animal_dog07.wav	-1.71321	1.23221	0.906475	0.0125899	0.0665468	0.0143885	0.906475	0.459545
Dog	Animal_dog08.wav	-1.91783	1.47558	0.874101	0.0323741	0.0719424	0.0197842	0.874101	0.592726
Dog	Animal_dog09.wav	-1.91506	1.54745	0.899281	0.028777	0.0539568	0.0179856	0.899281	0.601272
Dog	Animal_dog10.wav	-1.7407	1.32174	0.911871	0.0143885	0.0557554	0.0179856	0.911871	0.519012
Dog	Animal_dog11.wav	-1.13284	1.31672	0.784173	0.0233813	0.145683	0.0431655	0.784173	0.497602
Dog	Animal_dog12.wav	-1.55866	1.32164	0.863309	0.0161871	0.0917266	0.028777	0.863309	0.545239
Dog	Animal_dog13.wav	-1.54819	1.52407	0.881295	0.0377698	0.057554	0.0215827	0.881295	0.577256
Dog	Animal_dog14.wav	-1.04773	1.0168	0.663669	0.0269784	0.206835	0.100719	0.663669	0.300389
Dog	Animal_dog15.wav	-1.57923	1.49368	0.866906	0.0197842	0.0863309	0.0269784	0.866906	0.469471
